# Supplementary material for: Quality and reliability of cardiac rehabilitation-related short Chinese videos on Douyin and Bilibili: a cross-sectional content analysis
Source: Front Public Health. 2026 Jun 19;14:1797405. doi: 10.3389/fpubh.2026.1797405 (PMC13328417; doi:10.3389/fpubh.2026.1797405)
Supplement: Supplementary file 3 [file Data_Sheet_3.xlsx]

## Sheet: uploader_data(11)
Platform	Uploadercharacteristics	DISCERN	Content1	Content2	Content3	Content4	Content5	Content6	Content7	Content8	JAMA	GQS
Douyin	doctor	3		Exercise Prescription						Rehabilitation Planning and Follow-up	2	2.5
Douyin	Hospitaldepartments	3	Basic Rehabilitation Knowledge	Exercise Prescription							2	3
Douyin	Hospitaldepartments	3		Exercise Prescription	Diet and Nutrition	Smoking Cessation and Alcohol Reduction				Rehabilitation Planning and Follow-up	3	4
Douyin	Hospitaldepartments	3	Basic Rehabilitation Knowledge	Exercise Prescription							2	3
Douyin	doctor	3	Basic Rehabilitation Knowledge	Exercise Prescription	Diet and Nutrition				Medication Adherence and Medication Management		2	3
Douyin	Othermedicalworkers	3		Exercise Prescription	Diet and Nutrition				Medication Adherence and Medication Management		2	2
Douyin	Hospitaldepartments	4		Exercise Prescription		Smoking Cessation and Alcohol Reduction			Medication Adherence and Medication Management		2	3
Douyin	Othermedicalworkers	3		Exercise Prescription	Diet and Nutrition				Medication Adherence and Medication Management		1	2
Douyin	Personalmedia	2		Exercise Prescription	Diet and Nutrition						1	2
Douyin	Personalmedia	2		Exercise Prescription							1	3
Douyin	Hospitaldepartments	4	Basic Rehabilitation Knowledge	Exercise Prescription							3	3
Douyin	doctor	2.5		Exercise Prescription	Diet and Nutrition				Medication Adherence and Medication Management		2	2.5
Douyin	Othermedicalworkers	3	Basic Rehabilitation Knowledge	Exercise Prescription							2	2
Douyin	doctor	4	Basic Rehabilitation Knowledge								2.5	3
Douyin	doctor	3		Exercise Prescription	Diet and Nutrition		Complication Prevention and Health Management		Medication Adherence and Medication Management		1.5	2
Douyin	Hospitaldepartments	3	Basic Rehabilitation Knowledge	Exercise Prescription	Diet and Nutrition	Smoking Cessation and Alcohol Reduction			Medication Adherence and Medication Management		2	3
Douyin	Hospitaldepartments	3.5	Basic Rehabilitation Knowledge	Exercise Prescription	Diet and Nutrition	Smoking Cessation and Alcohol Reduction			Medication Adherence and Medication Management		3	4
Douyin	Othermedicalworkers	3		Exercise Prescription							2	2.5
Douyin	Personalmedia	3		Exercise Prescription	Diet and Nutrition	Smoking Cessation and Alcohol Reduction		Risk Factor Control and Monitoring			1	2.5
Douyin	doctor	3		Exercise Prescription	Diet and Nutrition	Smoking Cessation and Alcohol Reduction	Complication Prevention and Health Management			Rehabilitation Planning and Follow-up	2	2.5
Douyin	Personalmedia	3		Exercise Prescription							2	2
Douyin	Hospitaldepartments	3		Exercise Prescription	Diet and Nutrition						2	2
Douyin	Hospitaldepartments	4		Exercise Prescription							2	2
Douyin	doctor	3		Exercise Prescription							1	2
Douyin	Hospitaldepartments	3		Exercise Prescription							2	2
Douyin	doctor	2		Exercise Prescription							2	1
Douyin	Hospitaldepartments	3		Exercise Prescription							2	3
Douyin	doctor	3		Exercise Prescription	Diet and Nutrition	Smoking Cessation and Alcohol Reduction	Complication Prevention and Health Management		Medication Adherence and Medication Management		2	2
Douyin	doctor	3		Exercise Prescription							2	2
Douyin	Hospitaldepartments	3		Exercise Prescription						Rehabilitation Planning and Follow-up	2	1.5
Douyin	doctor	3		Exercise Prescription			Complication Prevention and Health Management				2	3
Douyin	doctor	2		Exercise Prescription	Diet and Nutrition						1	1
Douyin	Hospitaldepartments	3	Basic Rehabilitation Knowledge	Exercise Prescription							3	3
Douyin	doctor	2.5	Basic Rehabilitation Knowledge	Exercise Prescription							1.5	2
Douyin	doctor	3			Diet and Nutrition						2	4
Douyin	doctor	3	Basic Rehabilitation Knowledge	Exercise Prescription	Diet and Nutrition				Medication Adherence and Medication Management		2	1
Douyin	doctor	3	Basic Rehabilitation Knowledge								2	3
Douyin	Personalmedia	2	Basic Rehabilitation Knowledge								1	1
Douyin	doctor	3	Basic Rehabilitation Knowledge				Complication Prevention and Health Management		Medication Adherence and Medication Management		2	2
Douyin	Hospitaldepartments	4	Basic Rehabilitation Knowledge	Exercise Prescription							2	2
Douyin	doctor	3		Exercise Prescription	Diet and Nutrition		Complication Prevention and Health Management		Medication Adherence and Medication Management		2	3
Douyin	doctor	3		Exercise Prescription							2	1
Douyin	doctor	3	Basic Rehabilitation Knowledge								2	2
Douyin	doctor	2.5		Exercise Prescription							1.5	3
Douyin	Othermedicalworkers	3		Exercise Prescription	Diet and Nutrition		Complication Prevention and Health Management				2	2
Douyin	Hospitaldepartments	3	Basic Rehabilitation Knowledge	Exercise Prescription							2	3
Douyin	doctor	3	Basic Rehabilitation Knowledge								2	2
Douyin	doctor	3	Basic Rehabilitation Knowledge	Exercise Prescription							2	3
Douyin	doctor	2	Basic Rehabilitation Knowledge	Exercise Prescription							1	1
Douyin	doctor	2		Exercise Prescription							1	1
Douyin	doctor	3	Basic Rehabilitation Knowledge	Exercise Prescription							2	2
Douyin	Hospitaldepartments	3	Basic Rehabilitation Knowledge		Diet and Nutrition						2	3
Douyin	doctor	3		Exercise Prescription	Diet and Nutrition	Smoking Cessation and Alcohol Reduction					2	3
Douyin	Hospitaldepartments	3	Basic Rehabilitation Knowledge	Exercise Prescription							2	3
Douyin	Hospitaldepartments	4			Diet and Nutrition					Rehabilitation Planning and Follow-up	2	3
Douyin	Hospitaldepartments	3	Basic Rehabilitation Knowledge	Exercise Prescription	Diet and Nutrition		Complication Prevention and Health Management			Rehabilitation Planning and Follow-up	3	3
Douyin	Official media	4		Exercise Prescription	Diet and Nutrition				Medication Adherence and Medication Management		3	2
Douyin	Othermedicalworkers	2			Diet and Nutrition						1	1
Douyin	doctor	3	Basic Rehabilitation Knowledge		Diet and Nutrition						2	3
Douyin	doctor	3		Exercise Prescription	Diet and Nutrition	Smoking Cessation and Alcohol Reduction			Medication Adherence and Medication Management		2	1
Douyin	doctor	3			Diet and Nutrition	Smoking Cessation and Alcohol Reduction	Complication Prevention and Health Management		Medication Adherence and Medication Management		2	2
Douyin	doctor	3		Exercise Prescription	Diet and Nutrition	Smoking Cessation and Alcohol Reduction		Risk Factor Control and Monitoring		Rehabilitation Planning and Follow-up	2	1
Douyin	doctor	3		Exercise Prescription				Risk Factor Control and Monitoring			2	1.5
Douyin	doctor	2							Medication Adherence and Medication Management		1	1
Douyin	doctor	3	Basic Rehabilitation Knowledge	Exercise Prescription	Diet and Nutrition		Complication Prevention and Health Management		Medication Adherence and Medication Management		2	2
Douyin	doctor	2		Exercise Prescription	Diet and Nutrition	Smoking Cessation and Alcohol Reduction			Medication Adherence and Medication Management		1	1
Douyin	doctor	3		Exercise Prescription				Risk Factor Control and Monitoring	Medication Adherence and Medication Management		2	2
Douyin	doctor	2		Exercise Prescription						Rehabilitation Planning and Follow-up	1	1
Douyin	doctor	3		Exercise Prescription	Diet and Nutrition			Risk Factor Control and Monitoring	Medication Adherence and Medication Management		2	3
Douyin	doctor	3		Exercise Prescription	Diet and Nutrition	Smoking Cessation and Alcohol Reduction		Risk Factor Control and Monitoring	Medication Adherence and Medication Management		2	2
Douyin	doctor	3		Exercise Prescription	Diet and Nutrition						2	4
Douyin	doctor	3		Exercise Prescription	Diet and Nutrition			Risk Factor Control and Monitoring	Medication Adherence and Medication Management		1	2
Douyin	doctor	3		Exercise Prescription				Risk Factor Control and Monitoring			2	2.5
Douyin	doctor	2		Exercise Prescription							1	1
Douyin	Hospitaldepartments	4		Exercise Prescription	Diet and Nutrition	Smoking Cessation and Alcohol Reduction		Risk Factor Control and Monitoring	Medication Adherence and Medication Management		3	4
Douyin	doctor	2			Diet and Nutrition						2	1
Douyin	doctor	3			Diet and Nutrition			Risk Factor Control and Monitoring			1.5	3
Douyin	doctor	2			Diet and Nutrition			Risk Factor Control and Monitoring			1	1
Douyin	doctor	3		Exercise Prescription					Medication Adherence and Medication Management		2	2
Douyin	doctor	2		Exercise Prescription							2	1
Douyin	Personalmedia	2		Exercise Prescription				Risk Factor Control and Monitoring			1	2
Douyin	doctor	3		Exercise Prescription	Diet and Nutrition			Risk Factor Control and Monitoring			1	1
Douyin	doctor	3		Exercise Prescription	Diet and Nutrition	Smoking Cessation and Alcohol Reduction			Medication Adherence and Medication Management		2	2
Douyin	Personalmedia	2		Exercise Prescription	Diet and Nutrition						1	2
Douyin	Othermedicalworkers	3		Exercise Prescription				Risk Factor Control and Monitoring	Medication Adherence and Medication Management		2	2
Douyin	Othermedicalworkers	3		Exercise Prescription	Diet and Nutrition	Smoking Cessation and Alcohol Reduction					1	2.5
Douyin	doctor	3		Exercise Prescription	Diet and Nutrition						2	2
Douyin	Othermedicalworkers	3		Exercise Prescription	Diet and Nutrition			Risk Factor Control and Monitoring			2	2.5
Douyin	Hospitaldepartments	3		Exercise Prescription	Diet and Nutrition				Medication Adherence and Medication Management		2	3
Douyin	Othermedicalworkers	2		Exercise Prescription	Diet and Nutrition				Medication Adherence and Medication Management		1	1
Douyin	Hospitaldepartments	3		Exercise Prescription	Diet and Nutrition	Smoking Cessation and Alcohol Reduction			Medication Adherence and Medication Management		2	2
Douyin	Othermedicalworkers	2			Diet and Nutrition					Rehabilitation Planning and Follow-up	1	1
Douyin	Hospitaldepartments	3.5	Basic Rehabilitation Knowledge	Exercise Prescription							3	3
Douyin	Personalmedia	2		Exercise Prescription	Diet and Nutrition						1	2
Douyin	Personalmedia	2		Exercise Prescription							1	1
Douyin	doctor	2.5		Exercise Prescription	Diet and Nutrition	Smoking Cessation and Alcohol Reduction			Medication Adherence and Medication Management		2	1.5
Douyin	doctor	3		Exercise Prescription							2	2
Douyin	Personalmedia	2		Exercise Prescription	Diet and Nutrition						1	1
Douyin	doctor	3	Basic Rehabilitation Knowledge	Exercise Prescription				Risk Factor Control and Monitoring	Medication Adherence and Medication Management		2	2
Douyin	doctor	2.5	Basic Rehabilitation Knowledge	Exercise Prescription	Diet and Nutrition	Smoking Cessation and Alcohol Reduction		Risk Factor Control and Monitoring	Medication Adherence and Medication Management		1	1.5
Blibili	Othermedicalworkers	2		Exercise Prescription	Diet and Nutrition	Smoking Cessation and Alcohol Reduction		Risk Factor Control and Monitoring	Medication Adherence and Medication Management		1	3
Blibili	Personalmedia	3	Basic Rehabilitation Knowledge	Exercise Prescription			Complication Prevention and Health Management		Medication Adherence and Medication Management		2	2
Blibili	Personalmedia	3.5	Basic Rehabilitation Knowledge	Exercise Prescription	Diet and Nutrition	Smoking Cessation and Alcohol Reduction					2	3
Blibili	Official media	2	Basic Rehabilitation Knowledge	Exercise Prescription	Diet and Nutrition	Smoking Cessation and Alcohol Reduction			Medication Adherence and Medication Management		1	1
Blibili	Othermedicalworkers	2	Basic Rehabilitation Knowledge	Exercise Prescription	Diet and Nutrition		Complication Prevention and Health Management	Risk Factor Control and Monitoring			1	2
Blibili	Othermedicalworkers	2.5	Basic Rehabilitation Knowledge	Exercise Prescription	Diet and Nutrition	Smoking Cessation and Alcohol Reduction	Complication Prevention and Health Management	Risk Factor Control and Monitoring	Medication Adherence and Medication Management		2	2
Blibili	Othermedicalworkers	3		Exercise Prescription							2	2.5
Blibili	Personalmedia	2.5		Exercise Prescription			Complication Prevention and Health Management				2	2
Blibili	Othermedicalworkers	3		Exercise Prescription							2.5	3
Blibili	Hospitaldepartments	3	Basic Rehabilitation Knowledge	Exercise Prescription	Diet and Nutrition	Smoking Cessation and Alcohol Reduction	Complication Prevention and Health Management		Medication Adherence and Medication Management		2	2
Blibili	Othermedicalworkers	3	Basic Rehabilitation Knowledge	Exercise Prescription	Diet and Nutrition		Complication Prevention and Health Management		Medication Adherence and Medication Management		2	3
Blibili	Personalmedia	2.5		Exercise Prescription	Diet and Nutrition				Medication Adherence and Medication Management		3	2
Blibili	Othermedicalworkers	2	Basic Rehabilitation Knowledge						Medication Adherence and Medication Management		1	3
Blibili	Hospitaldepartments	3		Exercise Prescription							2	2
Blibili	Personalmedia	3		Exercise Prescription							2	2
Blibili	Hospitaldepartments	3		Exercise Prescription							2	2.5
Blibili	Othermedicalworkers	3		Exercise Prescription	Diet and Nutrition		Complication Prevention and Health Management				2	2
Blibili	Personalmedia	2.5	Basic Rehabilitation Knowledge	Exercise Prescription	Diet and Nutrition		Complication Prevention and Health Management		Medication Adherence and Medication Management		3	2.5
Blibili	Othermedicalworkers	3		Exercise Prescription							2.5	3
Blibili	Personalmedia	3	Basic Rehabilitation Knowledge	Exercise Prescription	Diet and Nutrition						1	2
Blibili	Othermedicalworkers	4	Basic Rehabilitation Knowledge								2	4
Blibili	Othermedicalworkers	3	Basic Rehabilitation Knowledge	Exercise Prescription	Diet and Nutrition	Smoking Cessation and Alcohol Reduction			Medication Adherence and Medication Management		2	2
Blibili	Official media	3	Basic Rehabilitation Knowledge	Exercise Prescription	Diet and Nutrition	Smoking Cessation and Alcohol Reduction			Medication Adherence and Medication Management		2	3
Blibili	Personalmedia	3	Basic Rehabilitation Knowledge	Exercise Prescription	Diet and Nutrition	Smoking Cessation and Alcohol Reduction			Medication Adherence and Medication Management	Rehabilitation Planning and Follow-up	3	3
Blibili	Official media	3		Exercise Prescription							3	2
Blibili	Personalmedia	2		Exercise Prescription							1	1
Blibili	Othermedicalworkers	3	Basic Rehabilitation Knowledge	Exercise Prescription	Diet and Nutrition						2	2
Blibili	Othermedicalworkers	3	Basic Rehabilitation Knowledge	Exercise Prescription	Diet and Nutrition	Smoking Cessation and Alcohol Reduction					2	1.5
Blibili	Hospitaldepartments	3.5		Exercise Prescription	Diet and Nutrition	Smoking Cessation and Alcohol Reduction	Complication Prevention and Health Management				3	2
Blibili	Othermedicalworkers	2		Exercise Prescription			Complication Prevention and Health Management				1	1
Blibili	Othermedicalworkers	3	Basic Rehabilitation Knowledge	Exercise Prescription	Diet and Nutrition		Complication Prevention and Health Management				2	2
Blibili	Othermedicalworkers	3	Basic Rehabilitation Knowledge	Exercise Prescription							2	2
Blibili	Othermedicalworkers	4		Exercise Prescription							2	3
Blibili	Personalmedia	3	Basic Rehabilitation Knowledge	Exercise Prescription	Diet and Nutrition	Smoking Cessation and Alcohol Reduction	Complication Prevention and Health Management		Medication Adherence and Medication Management	Rehabilitation Planning and Follow-up	2	2
Blibili	Personalmedia	3	Basic Rehabilitation Knowledge	Exercise Prescription							2	3
Blibili	Othermedicalworkers	3	Basic Rehabilitation Knowledge	Exercise Prescription			Complication Prevention and Health Management				1	1
Blibili	Othermedicalworkers	4	Basic Rehabilitation Knowledge	Exercise Prescription			Complication Prevention and Health Management				2	2.5
Blibili	Othermedicalworkers	3		Exercise Prescription							2	2
Blibili	Othermedicalworkers	3	Basic Rehabilitation Knowledge	Exercise Prescription	Diet and Nutrition				Medication Adherence and Medication Management		1	1
Blibili	Personalmedia	3	Basic Rehabilitation Knowledge	Exercise Prescription			Complication Prevention and Health Management				2	3
Blibili	Personalmedia	3	Basic Rehabilitation Knowledge	Exercise Prescription							1.5	2
Blibili	Othermedicalworkers	2		Exercise Prescription			Complication Prevention and Health Management				1	1
Blibili	Personalmedia	3	Basic Rehabilitation Knowledge								2	2
Blibili	Othermedicalworkers	3	Basic Rehabilitation Knowledge	Exercise Prescription							2	1
Blibili	Official media	2	Basic Rehabilitation Knowledge	Exercise Prescription	Diet and Nutrition	Smoking Cessation and Alcohol Reduction		Risk Factor Control and Monitoring	Medication Adherence and Medication Management		1	2
Blibili	Personalmedia	2	Basic Rehabilitation Knowledge	Exercise Prescription	Diet and Nutrition				Medication Adherence and Medication Management		1	2
Blibili	Othermedicalworkers	3		Exercise Prescription					Medication Adherence and Medication Management		2	2
Blibili	Othermedicalworkers	2	Basic Rehabilitation Knowledge	Exercise Prescription	Diet and Nutrition	Smoking Cessation and Alcohol Reduction	Complication Prevention and Health Management	Risk Factor Control and Monitoring	Medication Adherence and Medication Management		1	1
Blibili	Personalmedia	2		Exercise Prescription							1	1
Blibili	Personalmedia	2		Exercise Prescription					Medication Adherence and Medication Management		1	2
Blibili	Personalmedia	3.5	Basic Rehabilitation Knowledge	Exercise Prescription			Complication Prevention and Health Management				2	3
Blibili	Official media	3	Basic Rehabilitation Knowledge	Exercise Prescription	Diet and Nutrition	Smoking Cessation and Alcohol Reduction		Risk Factor Control and Monitoring	Medication Adherence and Medication Management		3	3
Blibili	Personalmedia	4	Basic Rehabilitation Knowledge	Exercise Prescription	Diet and Nutrition	Smoking Cessation and Alcohol Reduction	Complication Prevention and Health Management	Risk Factor Control and Monitoring	Medication Adherence and Medication Management		2	2.5
Blibili	Othermedicalworkers	3	Basic Rehabilitation Knowledge	Exercise Prescription				Risk Factor Control and Monitoring	Medication Adherence and Medication Management		2	2
Blibili	Personalmedia	3	Basic Rehabilitation Knowledge								2	3
Blibili	doctor	3	Basic Rehabilitation Knowledge	Exercise Prescription	Diet and Nutrition		Complication Prevention and Health Management	Risk Factor Control and Monitoring	Medication Adherence and Medication Management		3	3
Blibili	Othermedicalworkers	3	Basic Rehabilitation Knowledge	Exercise Prescription			Complication Prevention and Health Management		Medication Adherence and Medication Management		3	3
Blibili	doctor	3	Basic Rehabilitation Knowledge	Exercise Prescription			Complication Prevention and Health Management	Risk Factor Control and Monitoring			2	3
Blibili	Othermedicalworkers	4	Basic Rehabilitation Knowledge	Exercise Prescription	Diet and Nutrition	Smoking Cessation and Alcohol Reduction	Complication Prevention and Health Management	Risk Factor Control and Monitoring	Medication Adherence and Medication Management	Rehabilitation Planning and Follow-up	3	3
Blibili	Personalmedia	3	Basic Rehabilitation Knowledge	Exercise Prescription	Diet and Nutrition		Complication Prevention and Health Management	Risk Factor Control and Monitoring			2	4
Blibili	doctor	3	Basic Rehabilitation Knowledge	Exercise Prescription							2	3
Blibili	Othermedicalworkers	3	Basic Rehabilitation Knowledge	Exercise Prescription	Diet and Nutrition					Rehabilitation Planning and Follow-up	2	3
Blibili	Personalmedia	3			Diet and Nutrition				Medication Adherence and Medication Management		2	2
Blibili	doctor	3		Exercise Prescription					Medication Adherence and Medication Management		2	1
Blibili	doctor	3		Exercise Prescription	Diet and Nutrition	Smoking Cessation and Alcohol Reduction	Complication Prevention and Health Management		Medication Adherence and Medication Management		2	3
Blibili	Personalmedia	3	Basic Rehabilitation Knowledge	Exercise Prescription				Risk Factor Control and Monitoring			2	1
Blibili	doctor	4			Diet and Nutrition	Smoking Cessation and Alcohol Reduction	Complication Prevention and Health Management		Medication Adherence and Medication Management		2.5	3
Blibili	Othermedicalworkers	3	Basic Rehabilitation Knowledge	Exercise Prescription	Diet and Nutrition	Smoking Cessation and Alcohol Reduction	Complication Prevention and Health Management	Risk Factor Control and Monitoring	Medication Adherence and Medication Management		2	3
Blibili	Personalmedia	3		Exercise Prescription							2	2
Blibili	Hospitaldepartments	3.5	Basic Rehabilitation Knowledge	Exercise Prescription							1	2
Blibili	Othermedicalworkers	3	Basic Rehabilitation Knowledge	Exercise Prescription			Complication Prevention and Health Management			Rehabilitation Planning and Follow-up	2	2
Blibili	doctor	3		Exercise Prescription	Diet and Nutrition	Smoking Cessation and Alcohol Reduction	Complication Prevention and Health Management		Medication Adherence and Medication Management		2	2
Blibili	Official media	4		Exercise Prescription	Diet and Nutrition					Rehabilitation Planning and Follow-up	2	3
Blibili	Othermedicalworkers	4	Basic Rehabilitation Knowledge	Exercise Prescription			Complication Prevention and Health Management	Risk Factor Control and Monitoring			3	3
Blibili	Othermedicalworkers	3		Exercise Prescription					Medication Adherence and Medication Management		2	2.5
Blibili	Hospitaldepartments	2		Exercise Prescription							1	2
Blibili	Hospitaldepartments	4	Basic Rehabilitation Knowledge	Exercise Prescription	Diet and Nutrition	Smoking Cessation and Alcohol Reduction			Medication Adherence and Medication Management		3	3.5
Blibili	Othermedicalworkers	3	Basic Rehabilitation Knowledge	Exercise Prescription				Risk Factor Control and Monitoring			3	3
Blibili	Personalmedia	3	Basic Rehabilitation Knowledge	Exercise Prescription							2	3
Blibili	Personalmedia	4		Exercise Prescription	Diet and Nutrition				Medication Adherence and Medication Management		3	3
Blibili	doctor	3		Exercise Prescription			Complication Prevention and Health Management		Medication Adherence and Medication Management		3	2.5
Blibili	Othermedicalworkers	2	Basic Rehabilitation Knowledge	Exercise Prescription	Diet and Nutrition	Smoking Cessation and Alcohol Reduction			Medication Adherence and Medication Management		1	1
Blibili	Personalmedia	3.5	Basic Rehabilitation Knowledge	Exercise Prescription	Diet and Nutrition	Smoking Cessation and Alcohol Reduction			Medication Adherence and Medication Management	Rehabilitation Planning and Follow-up	2	3
Blibili	doctor	3			Diet and Nutrition	Smoking Cessation and Alcohol Reduction	Complication Prevention and Health Management	Risk Factor Control and Monitoring	Medication Adherence and Medication Management		3	4
Blibili	Hospitaldepartments	2	Basic Rehabilitation Knowledge	Exercise Prescription	Diet and Nutrition	Smoking Cessation and Alcohol Reduction	Complication Prevention and Health Management	Risk Factor Control and Monitoring	Medication Adherence and Medication Management		2.5	3
Blibili	Personalmedia	4		Exercise Prescription							3	3
Blibili	Hospitaldepartments	4	Basic Rehabilitation Knowledge	Exercise Prescription				Risk Factor Control and Monitoring	Medication Adherence and Medication Management	Rehabilitation Planning and Follow-up	3	4
Blibili	Hospitaldepartments	3	Basic Rehabilitation Knowledge	Exercise Prescription	Diet and Nutrition	Smoking Cessation and Alcohol Reduction	Complication Prevention and Health Management	Risk Factor Control and Monitoring	Medication Adherence and Medication Management	Rehabilitation Planning and Follow-up	2	2
Blibili	Official media	3.5	Basic Rehabilitation Knowledge	Exercise Prescription	Diet and Nutrition	Smoking Cessation and Alcohol Reduction	Complication Prevention and Health Management	Risk Factor Control and Monitoring	Medication Adherence and Medication Management		3	2.5
Blibili	doctor	3	Basic Rehabilitation Knowledge					Risk Factor Control and Monitoring	Medication Adherence and Medication Management		2	3
Blibili	Othermedicalworkers	3	Basic Rehabilitation Knowledge	Exercise Prescription				Risk Factor Control and Monitoring			2	3
Blibili	Othermedicalworkers	3	Basic Rehabilitation Knowledge	Exercise Prescription	Diet and Nutrition	Smoking Cessation and Alcohol Reduction	Complication Prevention and Health Management	Risk Factor Control and Monitoring	Medication Adherence and Medication Management		2	2
Blibili	Official media	3	Basic Rehabilitation Knowledge	Exercise Prescription	Diet and Nutrition	Smoking Cessation and Alcohol Reduction			Medication Adherence and Medication Management		1.5	2.5
Blibili	Othermedicalworkers	2	Basic Rehabilitation Knowledge	Exercise Prescription	Diet and Nutrition	Smoking Cessation and Alcohol Reduction	Complication Prevention and Health Management	Risk Factor Control and Monitoring	Medication Adherence and Medication Management		1	2
Blibili	Personalmedia	2	Basic Rehabilitation Knowledge				Complication Prevention and Health Management		Medication Adherence and Medication Management		1	2.5
Blibili	Personalmedia	3	Basic Rehabilitation Knowledge	Exercise Prescription	Diet and Nutrition	Smoking Cessation and Alcohol Reduction		Risk Factor Control and Monitoring			2.5	2
Blibili	Personalmedia	2	Basic Rehabilitation Knowledge	Exercise Prescription	Diet and Nutrition	Smoking Cessation and Alcohol Reduction	Complication Prevention and Health Management		Medication Adherence and Medication Management		1	2
Blibili	Personalmedia	3	Basic Rehabilitation Knowledge	Exercise Prescription	Diet and Nutrition	Smoking Cessation and Alcohol Reduction	Complication Prevention and Health Management				3	3
Blibili	Othermedicalworkers	3							Medication Adherence and Medication Management		1	3
Blibili	Personalmedia	3	Basic Rehabilitation Knowledge	Exercise Prescription	Diet and Nutrition			Risk Factor Control and Monitoring	Medication Adherence and Medication Management		1.5	1
