# Supplementary material for: Quality and reliability of cardiac rehabilitation-related short Chinese videos on Douyin and Bilibili: a cross-sectional content analysis
Source: Front Public Health. 2026 Jun 19;14:1797405. doi: 10.3389/fpubh.2026.1797405 (PMC13328417; doi:10.3389/fpubh.2026.1797405)
Supplement: Supplementary file 4 [file Data_Sheet_4.xlsx]

## Sheet: raw_data(1)_FFpWxU
Platform	Videoduration(min)	Dayssinceupload(days)	Uploadercharacteristics	Likes	Saves	Comments	Shares	Likes/30days	Saves/30days	Comment/30days	Shares/30days	totalview	Content1	Content2	Content3	Content4	Content5	Content6	Content7	Content8	DISCERN	JAMA	GQS	Style of video shooting 1	Style of video shooting 2	Style of video shooting 3	Style of video shooting 4	Style of video shooting 5	Style of video shooting 6
Douyin	0.9	1866	doctor	383	147	11	191	6.15756	2.36334	0.176849	3.07074			Exercise Prescription						Rehabilitation Planning and Follow-up	3	2	2.5		Question or Answer			Medical scenarios
Douyin	2	1037	Hospitaldepartments	175	157	3	318	5.06268	4.54195	0.0867888	9.19961		Basic Rehabilitation Knowledge	Exercise Prescription							3	2	3				Animation or Action	Medical scenarios
Douyin	4	1254	Hospitaldepartments	1878	1386	46	2986	44.9282	33.1579	1.10048	71.4354			Exercise Prescription	Diet and Nutrition	Smoking Cessation and Alcohol Reduction				Rehabilitation Planning and Follow-up	3	3	4		Question or Answer		Animation or Action	Medical scenarios
Douyin	3.6	1203	Hospitaldepartments	205	190	2	189	5.11222	4.73815	0.0498753	4.71322		Basic Rehabilitation Knowledge	Exercise Prescription							3	2	3	Solo narration		PPT or Class	Animation or Action
Douyin	3.36	1540	doctor	646	79	40	139	12.5844	1.53896	0.779221	2.70779		Basic Rehabilitation Knowledge	Exercise Prescription	Diet and Nutrition				Medication Adherence and Medication Management		3	2	3		Question or Answer				TV show or Documentary
Douyin	1.86	43	Othermedicalworkers	28	2	4	1	19.5349	1.39535	2.7907	0.697674			Exercise Prescription	Diet and Nutrition				Medication Adherence and Medication Management		3	2	2	Solo narration			Animation or Action
Douyin	1.5	484	Hospitaldepartments	796	219	37	146	49.3388	13.5744	2.29339	9.04959			Exercise Prescription		Smoking Cessation and Alcohol Reduction			Medication Adherence and Medication Management		4	2	3				Animation or Action	Medical scenarios
Douyin	0.7	79	Othermedicalworkers	35	3	2	1	13.2911	1.13924	0.759494	0.379747			Exercise Prescription	Diet and Nutrition				Medication Adherence and Medication Management		3	1	2	Solo narration			Animation or Action
Douyin	3	175	Personalmedia	21000	13000	1366	9146	3600	2228.57	234.171	1567.89			Exercise Prescription	Diet and Nutrition						2	1	2	Solo narration
Douyin	2.3	54	Personalmedia	13000	5408	1277	5050	7222.22	3004.44	709.444	2805.56			Exercise Prescription							2	1	3	Solo narration
Douyin	3.28	313	Hospitaldepartments	38	32	1	39	3.64217	3.06709	0.0958466	3.73802		Basic Rehabilitation Knowledge	Exercise Prescription							4	3	3	Solo narration		PPT or Class	Animation or Action
Douyin	1.41	410	doctor	190	11	5	21	13.9024	0.804878	0.365854	1.53659			Exercise Prescription	Diet and Nutrition				Medication Adherence and Medication Management		2.5	2	2.5	Solo narration				Medical scenarios
Douyin	1.38	229	Othermedicalworkers	28	9	1	6	3.66812	1.17904	0.131004	0.786026		Basic Rehabilitation Knowledge	Exercise Prescription							3	2	2					Medical scenarios	TV show or Documentary
Douyin	1.75	1145	doctor	82	62	1	46	2.14847	1.62445	0.0262009	1.20524		Basic Rehabilitation Knowledge								4	2.5	3			PPT or Class			TV show or Documentary
Douyin	2.07	136	doctor	793	305	42	235	174.926	67.2794	9.26471	51.8382			Exercise Prescription	Diet and Nutrition		Complication Prevention and Health Management		Medication Adherence and Medication Management		3	1.5	2	Solo narration				Medical scenarios
Douyin	1.28	692	Hospitaldepartments	158	46	17	35	6.84971	1.99422	0.736994	1.51734		Basic Rehabilitation Knowledge	Exercise Prescription	Diet and Nutrition	Smoking Cessation and Alcohol Reduction			Medication Adherence and Medication Management		3	2	3					Medical scenarios
Douyin	4	587	Hospitaldepartments	57	22	1	26	2.91312	1.12436	0.0511073	1.32879		Basic Rehabilitation Knowledge	Exercise Prescription	Diet and Nutrition	Smoking Cessation and Alcohol Reduction			Medication Adherence and Medication Management		3.5	3	4	Solo narration		PPT or Class	Animation or Action
Douyin	1.13	542	Othermedicalworkers	8	5	1	2	0.442804	0.276753	0.0553506	0.110701			Exercise Prescription							3	2	2.5				Animation or Action	Medical scenarios
Douyin	4.83	577	Personalmedia	55	54	1	84	2.85962	2.80763	0.0519931	4.36742			Exercise Prescription	Diet and Nutrition	Smoking Cessation and Alcohol Reduction		Risk Factor Control and Monitoring			3	1	2.5	Solo narration			Animation or Action
Douyin	2.37	145	doctor	1459	126	36	46	301.862	26.069	7.44828	9.51724			Exercise Prescription	Diet and Nutrition	Smoking Cessation and Alcohol Reduction	Complication Prevention and Health Management			Rehabilitation Planning and Follow-up	3	2	2.5					Medical scenarios
Douyin	1.32	386	Personalmedia	271	244	25	394	21.0622	18.9637	1.94301	30.6218			Exercise Prescription							3	2	2				Animation or Action	Medical scenarios
Douyin	1.3	1317	Hospitaldepartments	96	82	7	51	2.18679	1.86788	0.159453	1.16173			Exercise Prescription	Diet and Nutrition						3	2	2					Medical scenarios
Douyin	1.05	303	Hospitaldepartments	149	206	4	51	14.7525	20.396	0.39604	5.0495			Exercise Prescription							4	2	2				Animation or Action	Medical scenarios
Douyin	2.1	103	doctor	27	15	1	8	7.86408	4.36893	0.291262	2.3301			Exercise Prescription							3	1	2				Animation or Action	Medical scenarios
Douyin	1.26	126	Hospitaldepartments	71	29	8	24	16.9048	6.90476	1.90476	5.71429			Exercise Prescription							3	2	2				Animation or Action	Medical scenarios
Douyin	1.15	88	doctor	128	3	18	3	43.6364	1.02273	6.13636	1.02273			Exercise Prescription							2	2	1	Solo narration
Douyin	1.63	220	Hospitaldepartments	14	2	1	4	1.90909	0.272727	0.136364	0.545455			Exercise Prescription							3	2	3	Solo narration			Animation or Action	Medical scenarios
Douyin	5.62	17	doctor	542	208	92	75	956.471	367.059	162.353	132.353			Exercise Prescription	Diet and Nutrition	Smoking Cessation and Alcohol Reduction	Complication Prevention and Health Management		Medication Adherence and Medication Management		3	2	2	Solo narration
Douyin	0.77	1061	doctor	18	5	4	3	0.508954	0.141376	0.113101	0.0848256			Exercise Prescription							3	2	2	Solo narration				Medical scenarios
Douyin	4.72	1791	Hospitaldepartments	24	17	2	23	0.40201	0.284757	0.0335008	0.38526			Exercise Prescription						Rehabilitation Planning and Follow-up	3	2	1.5				Animation or Action	Medical scenarios	TV show or Documentary
Douyin	2.05	316	doctor	25	19	1	12	2.37342	1.8038	0.0949367	1.13924			Exercise Prescription			Complication Prevention and Health Management				3	2	3				Animation or Action	Medical scenarios
Douyin	30.6	1024	doctor	43	5	10	0	1.25977	0.146484	0.292969	0			Exercise Prescription	Diet and Nutrition						2	1	1		Question or Answer
Douyin	5.85	107	Hospitaldepartments	1747	3051	20	1051	489.813	855.421	5.60748	294.673		Basic Rehabilitation Knowledge	Exercise Prescription							3	3	3	Solo narration		PPT or Class
Douyin	1.82	167	doctor	254	51	20	4	45.6287	9.16168	3.59281	0.718563		Basic Rehabilitation Knowledge	Exercise Prescription							2.5	1.5	2	Solo narration		PPT or Class
Douyin	1	199	doctor	21000	4834	515	1453	3165.83	728.744	77.6382	219.045				Diet and Nutrition						3	2	4	Solo narration				Medical scenarios
Douyin	1.58	75	doctor	49	3	2	2	19.6	1.2	0.8	0.8		Basic Rehabilitation Knowledge	Exercise Prescription	Diet and Nutrition				Medication Adherence and Medication Management		3	2	1			PPT or Class	Animation or Action
Douyin	8.3	54	doctor	18	16	2	7	10	8.88889	1.11111	3.88889		Basic Rehabilitation Knowledge								3	2	3	Solo narration		PP or Class
Douyin	6.1	129	Personalmedia	7006	3958	183	902	1629.3	920.465	42.5581	209.767		Basic Rehabilitation Knowledge								2	1	1	Solo narration			Animation or Action
Douyin	2.17	153	doctor	1978	881	299	298	387.843	172.745	58.6275	58.4314		Basic Rehabilitation Knowledge				Complication Prevention and Health Management		Medication Adherence and Medication Management		3	2	2	Solo narration
Douyin	2	18	Hospitaldepartments	24	3	0	0	40	5	0	0		Basic Rehabilitation Knowledge	Exercise Prescription							4	2	2				Animation or Action		TV show or Documentary
Douyin	1.22	92	doctor	130	20	8	8	42.3913	6.52174	2.6087	2.6087			Exercise Prescription	Diet and Nutrition		Complication Prevention and Health Management		Medication Adherence and Medication Management		3	2	3	Solo narration
Douyin	1.25	7	doctor	100000	81000	1806	38000	428571	347143	7740	162857			Exercise Prescription							3	2	1	Solo narration			Animation or Action
Douyin	2.08	70	doctor	5825	1679	376	1486	2496.43	719.571	161.143	636.857		Basic Rehabilitation Knowledge								3	2	2	Solo narration				Medical scenarios
Douyin	0.48	235	doctor	73000	77000	1255	41000	9319.15	9829.79	160.213	5234.04			Exercise Prescription							2.5	1.5	3				Animation or Action
Douyin	0.13	127	Othermedicalworkers	18	8	0	11	4.25197	1.88976	0	2.59843			Exercise Prescription	Diet and Nutrition		Complication Prevention and Health Management				3	2	2			PPT or Class
Douyin	1.32	242	Hospitaldepartments	31	13	9	17	3.84298	1.61157	1.1157	2.10744		Basic Rehabilitation Knowledge	Exercise Prescription							3	2	3	Solo narration				Medical scenarios
Douyin	1.43	199	doctor	316	27	8	3	47.6382	4.07035	1.20603	0.452261		Basic Rehabilitation Knowledge								3	2	2	Solo narration	Question or Answer
Douyin	2	280	doctor	270	28	19	32	28.9286	3	2.03571	3.42857		Basic Rehabilitation Knowledge	Exercise Prescription							3	2	3					Medical scenarios	TV show or Documentary
Douyin	1.72	291	doctor	34	4	1	7	3.50515	0.412371	0.103093	0.721649		Basic Rehabilitation Knowledge	Exercise Prescription							2	1	1	Solo narration				Medical scenarios
Douyin	0.68	2281	doctor	14000	593	377	1299	184.13	7.79921	4.95835	17.0846			Exercise Prescription							2	1	1	Solo narration
Douyin	1.15	392	doctor	215	12	30	13	16.4541	0.918367	2.29592	0.994898		Basic Rehabilitation Knowledge	Exercise Prescription							3	2	2	Solo narration
Douyin	1	1269	Hospitaldepartments	925	195	25	121	21.8676	4.60993	0.591017	2.86052		Basic Rehabilitation Knowledge		Diet and Nutrition						3	2	3		Question or Answer			Medical scenarios
Douyin	3.68	575	doctor	13000	3601	622	2994	678.261	187.878	32.4522	156.209			Exercise Prescription	Diet and Nutrition	Smoking Cessation and Alcohol Reduction					3	2	3	Solo narration
Douyin	1	480	Hospitaldepartments	125	81	23	56	7.8125	5.0625	1.4375	3.5		Basic Rehabilitation Knowledge	Exercise Prescription							3	2	3					Medical scenarios
Douyin	1.25	589	Hospitaldepartments	390	104	45	101	19.8642	5.29711	2.29202	5.14431				Diet and Nutrition					Rehabilitation Planning and Follow-up	4	2	3	Solo narration
Douyin	4.25	271	Hospitaldepartments	286	79	8	45	31.6605	8.74539	0.885609	4.98155		Basic Rehabilitation Knowledge	Exercise Prescription	Diet and Nutrition		Complication Prevention and Health Management			Rehabilitation Planning and Follow-up	3	3	3					Medical scenarios	TV show or Documentary
Douyin	3	31	Official media	2	1	0	1	1.93548	0.967742	0	0.967742			Exercise Prescription	Diet and Nutrition				Medication Adherence and Medication Management		4	3	2	Solo narration		PPT or Class	Animation or Action
Douyin	0.77	751	Othermedicalworkers	23000	12000	1466	14000	918.775	479.361	58.5619	559.254				Diet and Nutrition						2	1	1					Medical scenarios	TV show or Documentary
Douyin	1	126	doctor	1130	491	78	659	269.048	116.905	18.5714	156.905		Basic Rehabilitation Knowledge		Diet and Nutrition						3	2	3	Solo narration
Douyin	1.12	220	doctor	43	1	5	3	5.86364	0.136364	0.681818	0.409091			Exercise Prescription	Diet and Nutrition	Smoking Cessation and Alcohol Reduction			Medication Adherence and Medication Management		3	2	1	Solo narration
Douyin	0.75	79	doctor	30	9	0	10	11.3924	3.41772	0	3.79747				Diet and Nutrition	Smoking Cessation and Alcohol Reduction	Complication Prevention and Health Management		Medication Adherence and Medication Management		3	2	2	Solo narration			Animation or Action
Douyin	1	382	doctor	54	5	2	7	4.24084	0.39267	0.157068	0.549738			Exercise Prescription	Diet and Nutrition	Smoking Cessation and Alcohol Reduction		Risk Factor Control and Monitoring		Rehabilitation Planning and Follow-up	3	2	1	Solo narration
Douyin	1.37	303	doctor	604	146	13	81	59.802	14.4554	1.28713	8.0198			Exercise Prescription				Risk Factor Control and Monitoring			3	2	1.5	Solo narration
Douyin	1.35	82	doctor	18	10	0	3	6.58537	3.65854	0	1.09756								Medication Adherence and Medication Management		2	1	1	Solo narration			Animation or Action
Douyin	1.2	458	doctor	1035	838	33	778	67.7948	54.8908	2.16157	50.9607		Basic Rehabilitation Knowledge	Exercise Prescription	Diet and Nutrition		Complication Prevention and Health Management		Medication Adherence and Medication Management		3	2	2			PPT or Class
Douyin	0.72	307	doctor	631	113	35	73	61.6612	11.0423	3.4202	7.13355			Exercise Prescription	Diet and Nutrition	Smoking Cessation and Alcohol Reduction			Medication Adherence and Medication Management		2	1	1	Solo narration
Douyin	1.15	150	doctor	1153	847	19	502	230.6	169.4	3.8	100.4			Exercise Prescription				Risk Factor Control and Monitoring	Medication Adherence and Medication Management		3	2	2	Solo narration
Douyin	1	73	doctor	260	26	15	12	106.849	10.6849	6.16438	4.93151			Exercise Prescription						Rehabilitation Planning and Follow-up	2	1	1	Solo narration	Question or Answer			Medical scenarios
Douyin	2	136	doctor	793	305	42	235	174.926	67.2794	9.26471	51.8382			Exercise Prescription	Diet and Nutrition			Risk Factor Control and Monitoring	Medication Adherence and Medication Management		3	2	3	Solo narration
Douyin	1.17	217	doctor	80	7	2	9	11.0599	0.967742	0.276498	1.24424			Exercise Prescription	Diet and Nutrition	Smoking Cessation and Alcohol Reduction		Risk Factor Control and Monitoring	Medication Adherence and Medication Management		3	2	2	Solo narration
Douyin	1	161	doctor	2036	862	75	1220	379.379	160.621	13.9752	227.329			Exercise Prescription	Diet and Nutrition						3	2	4	Solo narration				Medical scenarios
Douyin	1.1	304	doctor	26	2	1	4	2.56579	0.197368	0.0986842	0.394737			Exercise Prescription	Diet and Nutrition			Risk Factor Control and Monitoring	Medication Adherence and Medication Management		3	1	2	Solo narration
Douyin	2	321	doctor	85	29	2	2	7.94393	2.71028	0.186916	0.186916			Exercise Prescription				Risk Factor Control and Monitoring			3	2	2.5	Solo narration
Douyin	0.68	724	doctor	418	221	8	401	17.3204	9.15746	0.331492	16.616			Exercise Prescription							2	1	1	Solo narration
Douyin	0.38	104	Hospitaldepartments	83	12	10	8	23.9423	3.46154	2.88462	2.30769			Exercise Prescription	Diet and Nutrition	Smoking Cessation and Alcohol Reduction		Risk Factor Control and Monitoring	Medication Adherence and Medication Management		4	3	4	Solo narration
Douyin	1.32	249	doctor	24	4	4	5	2.89157	0.481928	0.481928	0.60241				Diet and Nutrition						2	2	1	Solo narration
Douyin	1.15	175	doctor	3826	1668	345	3289	655.886	285.943	59.1429	563.829				Diet and Nutrition			Risk Factor Control and Monitoring			3	1.5	3	Solo narration				Medical scenarios
Douyin	1.35	185	doctor	27	9	3	6	4.37838	1.45946	0.486486	0.972973				Diet and Nutrition			Risk Factor Control and Monitoring			2	1	1	Solo narration
Douyin	1	432	doctor	187	95	8	252	12.9861	6.59722	0.555556	17.5			Exercise Prescription					Medication Adherence and Medication Management		3	2	2	Solo narration				Medical scenarios
Douyin	1.18	166	doctor	1064	278	108	178	192.289	50.241	19.5181	32.1687			Exercise Prescription							2	2	1	Solo narration				Medical scenarios
Douyin	3.23	28	Personalmedia	659	665	195	227	706.071	712.5	208.929	243.214			Exercise Prescription				Risk Factor Control and Monitoring			2	1	2	Solo narration
Douyin	1	73	doctor	102	7	4	2	41.9178	2.87671	1.64384	0.821918			Exercise Prescription	Diet and Nutrition			Risk Factor Control and Monitoring			3	1	1	Solo narration				Medical scenarios
Douyin	1.58	75	doctor	49	3	2	2	19.6	1.2	0.8	0.8			Exercise Prescription	Diet and Nutrition	Smoking Cessation and Alcohol Reduction			Medication Adherence and Medication Management		3	2	2	Solo narration
Douyin	3	209	Personalmedia	152	123	8	132	21.8182	17.6555	1.14833	18.9474			Exercise Prescription	Diet and Nutrition						2	1	2				Animation or Action	Medical scenarios
Douyin	0.68	266	Othermedicalworkers	95	39	27	30	10.7143	4.3985	3.04511	3.38346			Exercise Prescription				Risk Factor Control and Monitoring	Medication Adherence and Medication Management		3	2	2				Animation or Action
Douyin	5.85	129	Othermedicalworkers	33	9	3	2	7.67442	2.09302	0.697674	0.465116			Exercise Prescription	Diet and Nutrition	Smoking Cessation and Alcohol Reduction					3	1	2.5	Solo narration			Animation or Action
Douyin	1.25	145	doctor	11	4	0	4	2.27586	0.827586	0	0.827586			Exercise Prescription	Diet and Nutrition						3	2	2	Solo narration		PPT or Class	Animation or Action
Douyin	1.8	221	Othermedicalworkers	52	11	6	1	7.05882	1.49321	0.81448	0.135747			Exercise Prescription	Diet and Nutrition			Risk Factor Control and Monitoring			3	2	2.5	Solo narration
Douyin	3.62	124	Hospitaldepartments	7	5	0	3	1.69355	1.20968	0	0.725806			Exercise Prescription	Diet and Nutrition				Medication Adherence and Medication Management		3	2	3	Solo narration		PPT or Class	Animation or Action
Douyin	1.58	526	Othermedicalworkers	29	1	9	1	1.65399	0.0570342	0.513308	0.0570342			Exercise Prescription	Diet and Nutrition				Medication Adherence and Medication Management		2	1	1				Animation or Action
Douyin	1.27	74	Hospitaldepartments	52	4	13	7	21.0811	1.62162	5.27027	2.83784			Exercise Prescription	Diet and Nutrition	Smoking Cessation and Alcohol Reduction			Medication Adherence and Medication Management		3	2	2	Solo narration				Medical scenarios
Douyin	1.37	818	Othermedicalworkers	675	224	16	277	24.7555	8.21516	0.586797	10.1589				Diet and Nutrition					Rehabilitation Planning and Follow-up	2	1	1	Solo narration
Douyin	2.6	1576	Hospitaldepartments	60	32	2	83	1.14213	0.609137	0.0380711	1.57995		Basic Rehabilitation Knowledge	Exercise Prescription							3.5	3	3				Animation or Action	Medical scenarios	TV show or Documentary
Douyin	0.82	13	Personalmedia	164	18	209	18	378.462	41.5385	482.308	41.5385			Exercise Prescription	Diet and Nutrition						2	1	2	Solo narration
Douyin	0.25	461	Personalmedia	1278	187	661	247	83.167	12.1692	43.0152	16.0738			Exercise Prescription							2	1	1	Solo narration
Douyin	0.9	33	doctor	214	71	20	33	194.545	64.5455	18.1818	30			Exercise Prescription	Diet and Nutrition	Smoking Cessation and Alcohol Reduction			Medication Adherence and Medication Management		2.5	2	1.5	Solo narration
Douyin	0.9	160	doctor	7	2	1	0	1.3125	0.375	0.1875	0			Exercise Prescription							3	2	2	Solo narration
Douyin	0.22	14	Personalmedia	225	17	78	11	482.143	36.4286	167.143	23.5714			Exercise Prescription	Diet and Nutrition						2	1	1	Solo narration
Douyin	1.88	11	doctor	23	8	1	0	62.7273	21.8182	2.72727	0		Basic Rehabilitation Knowledge	Exercise Prescription				Risk Factor Control and Monitoring	Medication Adherence and Medication Management		3	2	2	Solo narration
Douyin	0.5	22	doctor	110	21	5	12	150	28.6364	6.81818	16.3636		Basic Rehabilitation Knowledge	Exercise Prescription	Diet and Nutrition	Smoking Cessation and Alcohol Reduction		Risk Factor Control and Monitoring	Medication Adherence and Medication Management		2.5	1	1.5	Solo narration
Blibili	26	1420	Othermedicalworkers	39	200	3	56	0.823944	4.22535	0.0633803	1.1831	3009		Exercise Prescription	Diet and Nutrition	Smoking Cessation and Alcohol Reduction		Risk Factor Control and Monitoring	Medication Adherence and Medication Management		2	1	3	Solo narration		PPT or Class
Blibili	20	752	Personalmedia	66	233	3	110	2.63298	9.29521	0.119681	4.3883	5180	Basic Rehabilitation Knowledge	Exercise Prescription			Complication Prevention and Health Management		Medication Adherence and Medication Management		3	2	2	Solo narration		PPT or Class		Medical scenarios	TV show or Documentary
Blibili	18.65	1624	Personalmedia	77	291	10	130	1.42241	5.37562	0.184729	2.40148	4928	Basic Rehabilitation Knowledge	Exercise Prescription	Diet and Nutrition	Smoking Cessation and Alcohol Reduction					3.5	2	3	Solo narration		PPT or Class
Blibili	3.15	8449	Official media	38	146	4	185	0.134927	0.518405	0.0142029	0.656882	6327	Basic Rehabilitation Knowledge	Exercise Prescription	Diet and Nutrition	Smoking Cessation and Alcohol Reduction			Medication Adherence and Medication Management		2	1	1	Solo narration			Animation or Action
Blibili	47.43	1731	Othermedicalworkers	54	217	4	108	0.935875	3.76083	0.0693241	1.87175	3146	Basic Rehabilitation Knowledge	Exercise Prescription	Diet and Nutrition		Complication Prevention and Health Management	Risk Factor Control and Monitoring			2	1	2	Solo narration		PPT or Class
Blibili	348	1068	Othermedicalworkers	18	83	2	13	0.505618	2.33146	0.0561798	0.365169	1017	Basic Rehabilitation Knowledge	Exercise Prescription	Diet and Nutrition	Smoking Cessation and Alcohol Reduction	Complication Prevention and Health Management	Risk Factor Control and Monitoring	Medication Adherence and Medication Management		2.5	2	2	Solo narration		PPT or Class
Blibili	97	1299	Othermedicalworkers	54	228	1	87	1.24711	5.26559	0.0230947	2.00924	3574		Exercise Prescription							3	2	2.5	Solo narration		PPT or Class
Blibili	38	513	Personalmedia	13	65	3	16	0.760234	3.80117	0.175439	0.935673	750		Exercise Prescription			Complication Prevention and Health Management				2.5	2	2	Solo narration		PPT or Class
Blibili	27.67	1540	Othermedicalworkers	48	235	1	90	0.935065	4.57792	0.0194805	1.75325	4034		Exercise Prescription							3	2.5	3	Solo narration		PPT or Class
Blibili	26.38	1280	Hospitaldepartments	41	103	1	71	0.960938	2.41406	0.0234375	1.66406	1920	Basic Rehabilitation Knowledge	Exercise Prescription	Diet and Nutrition	Smoking Cessation and Alcohol Reduction	Complication Prevention and Health Management		Medication Adherence and Medication Management		3	2	2	Solo narration					TV show or Documentary
Blibili	29.87	1762	Othermedicalworkers	59	258	2	100	1.00454	4.39274	0.0340522	1.70261	3945	Basic Rehabilitation Knowledge	Exercise Prescription	Diet and Nutrition		Complication Prevention and Health Management		Medication Adherence and Medication Management		3	2	3	Solo narration		PPT or Class
Blibili	64	1854	Personalmedia	10	31	0	25	0.161812	0.501618	0	0.404531	1289		Exercise Prescription	Diet and Nutrition				Medication Adherence and Medication Management		2.5	3	2		Question or Answer				TV show or Documentary
Blibili	2.57	1130	Othermedicalworkers	7	32	1	17	0.185841	0.849558	0.0265487	0.451327	1051	Basic Rehabilitation Knowledge						Medication Adherence and Medication Management		2	1	3	Solo narration		PPT or Class
Blibili	7.25	677	Hospitaldepartments	14	70	0	78	0.620384	3.10192	0	3.45643	2073		Exercise Prescription							3	2	2	Solo narration			Animation or Action
Blibili	26	1086	Personalmedia	31	207	3	58	0.856354	5.71823	0.0828729	1.60221	4561		Exercise Prescription							3	2	2	Solo narration			Animation or Action
Blibili	2.37	677	Hospitaldepartments	10	29	0	22	0.443131	1.28508	0	0.974889	910		Exercise Prescription							3	2	2.5	Solo narration			Animation or Action
Blibili	28.62	1741	Othermedicalworkers	5	36	0	15	0.0861574	0.620333	0	0.258472	443		Exercise Prescription	Diet and Nutrition		Complication Prevention and Health Management				3	2	2	Solo narration		PPT or Class
Blibili	4.62	694	Personalmedia	7	20	2	28	0.302594	0.864553	0.0864553	1.21037	956	Basic Rehabilitation Knowledge	Exercise Prescription	Diet and Nutrition		Complication Prevention and Health Management		Medication Adherence and Medication Management		2.5	3	2.5	Solo narration			Animation or Action
Blibili	9.78	1192	Othermedicalworkers	1156	3316	17	2713	29.094	83.4564	0.427852	68.2802	62020		Exercise Prescription							3	2.5	3	Solo narration			Animation or Action
Blibili	10.7	1255	Personalmedia	8	26	0	9	0.191235	0.621514	0	0.215139	554	Basic Rehabilitation Knowledge	Exercise Prescription	Diet and Nutrition						3	1	2	Solo narration		PPT or Class
Blibili	6.15	1055	Othermedicalworkers	40	78	1	78	1.13744	2.21801	0.028436	2.21801	613	Basic Rehabilitation Knowledge								4	2	4	Solo narration		PPT or Class
Blibili	2.1	1208	Othermedicalworkers	6	6	1	6	0.149007	0.149007	0.0248344	0.149007	6540	Basic Rehabilitation Knowledge	Exercise Prescription	Diet and Nutrition	Smoking Cessation and Alcohol Reduction			Medication Adherence and Medication Management		3	2	2		Question or Answer				TV show or Documentary
Blibili	20	1116	Official media	1	4	0	6	0.0268817	0.107527	0	0.16129	154	Basic Rehabilitation Knowledge	Exercise Prescription	Diet and Nutrition	Smoking Cessation and Alcohol Reduction			Medication Adherence and Medication Management		3	2	3						TV show or Documentary
Blibili	36.6	1408	Personalmedia	13	73	0	24	0.276989	1.5554	0	0.511364	932	Basic Rehabilitation Knowledge	Exercise Prescription	Diet and Nutrition	Smoking Cessation and Alcohol Reduction			Medication Adherence and Medication Management	Rehabilitation Planning and Follow-up	3	3	3	Solo narration		PPT or Class
Blibili	126.6	1067	Official media	194	520	44	95	5.45455	14.6204	1.23711	2.67104	11890		Exercise Prescription							3	3	2	Solo narration		PPT or Class
Blibili	5.28	1257	Personalmedia	61	327	4	147	1.45585	7.8043	0.0954654	3.50835	6256		Exercise Prescription							2	1	1	Solo narration				Medical scenarios	TV show or Documentary
Blibili	1	1069	Othermedicalworkers	12	50	1	6	0.336763	1.40318	0.0280636	0.168382	401	Basic Rehabilitation Knowledge	Exercise Prescription	Diet and Nutrition						3	2	2	Solo narration		PPT or Class			TV show or Documentary
Blibili	31.5	1731	Othermedicalworkers	13	90	0	32	0.225303	1.55979	0	0.554593	1547	Basic Rehabilitation Knowledge	Exercise Prescription	Diet and Nutrition	Smoking Cessation and Alcohol Reduction					3	2	1.5	Solo narration		PPT or Class
Blibili	29	265	Hospitaldepartments	5	7	0	6	0.566038	0.792453	0	0.679245	287		Exercise Prescription	Diet and Nutrition	Smoking Cessation and Alcohol Reduction	Complication Prevention and Health Management				3.5	3	2	Solo narration		PPT or Class			TV show or Documentary
Blibili	44.65	1731	Othermedicalworkers	34	165	3	61	0.589255	2.85962	0.0519931	1.05719	2601		Exercise Prescription			Complication Prevention and Health Management				2	1	1	Solo narration		PPT or Class
Blibili	34.18	1303	Othermedicalworkers	39	181	2	62	0.897928	4.16731	0.0460476	1.42748	2266	Basic Rehabilitation Knowledge	Exercise Prescription	Diet and Nutrition		Complication Prevention and Health Management				3	2	2	Solo narration
Blibili	3	249	Othermedicalworkers	3	11	0	13	0.361446	1.3253	0	1.56627	331	Basic Rehabilitation Knowledge	Exercise Prescription							3	2	2	Solo narration			Animation or Action
Blibili	25.48	1086	Othermedicalworkers	31	207	3	58	0.856354	5.71823	0.0828729	1.60221	4585		Exercise Prescription							4	2	3	Solo narration				Medical scenarios
Blibili	15.28	342	Personalmedia	3	7	0	9	0.263158	0.614035	0	0.789474	8242	Basic Rehabilitation Knowledge	Exercise Prescription	Diet and Nutrition	Smoking Cessation and Alcohol Reduction	Complication Prevention and Health Management		Medication Adherence and Medication Management	Rehabilitation Planning and Follow-up	3	2	2	Solo narration					TV show or Documentary
Blibili	92.5	1228	Personalmedia	144	563	11	231	3.51792	13.7541	0.26873	5.64332	9657	Basic Rehabilitation Knowledge	Exercise Prescription							3	2	3	Solo narration		PPT or Class
Blibili	33.1	1104	Othermedicalworkers	1	31	0	5	0.0271739	0.842391	0	0.13587	574	Basic Rehabilitation Knowledge	Exercise Prescription			Complication Prevention and Health Management				3	1	1	Solo narration		PPT or Class
Blibili	50.48	1104	Othermedicalworkers	1	22	0	2	0.0271739	0.597826	0	0.0543478	414	Basic Rehabilitation Knowledge	Exercise Prescription			Complication Prevention and Health Management				4	2	2.5	Solo narration		PPT or Class
Blibili	97.5	1299	Othermedicalworkers	54	228	1	88	1.24711	5.26559	0.0230947	2.03233	3590		Exercise Prescription							3	2	2	Solo narration		PPT or Class
Blibili	3.3	1145	Othermedicalworkers	7	28	0	28	0.183406	0.733624	0	0.733624	1137	Basic Rehabilitation Knowledge	Exercise Prescription	Diet and Nutrition				Medication Adherence and Medication Management		3	1	1	Solo narration			Animation or Action
Blibili	32.67	83	Personalmedia	3	7	0	3	1.08434	2.53012	0	1.08434	169	Basic Rehabilitation Knowledge	Exercise Prescription			Complication Prevention and Health Management				3	2	3	Solo narration		PPT or Class
Blibili	8.48	1757	Personalmedia	101	315	1	225	1.72453	5.37849	0.0170746	3.84178	8039	Basic Rehabilitation Knowledge	Exercise Prescription							3	1.5	2	Solo narration					TV show or Documentary
Blibili	1.37	1621	Othermedicalworkers	8	13	0	6	0.148057	0.240592	0	0.111043	647		Exercise Prescription			Complication Prevention and Health Management				2	1	1	Solo narration		PPT or Class	Animation or Action		TV show or Documentary
Blibili	0.7	833	Personalmedia	7	7	0	3	0.252101	0.252101	0	0.108043	431	Basic Rehabilitation Knowledge								3	2	2	Solo narration			Animation or Action
Blibili	16.3	1330	Othermedicalworkers	42	156	1	141	0.947368	3.5188	0.0225564	3.18045	3684	Basic Rehabilitation Knowledge	Exercise Prescription							3	2	1	Solo narration			Animation or Action
Blibili	4.82	1199	Official media	23	62	1	68	0.57548	1.55129	0.0250209	1.70142	2139	Basic Rehabilitation Knowledge	Exercise Prescription	Diet and Nutrition	Smoking Cessation and Alcohol Reduction		Risk Factor Control and Monitoring	Medication Adherence and Medication Management		2	1	2	Solo narration			Animation or Action
Blibili	21.37	1758	Personalmedia	9	38	0	15	0.153584	0.648464	0	0.255973	662	Basic Rehabilitation Knowledge	Exercise Prescription	Diet and Nutrition				Medication Adherence and Medication Management		2	1	2	Solo narration		PPT or Class
Blibili	2.1	1354	Othermedicalworkers	31	98	0	164	0.686854	2.17134	0	3.63368	3958		Exercise Prescription					Medication Adherence and Medication Management		3	2	2	Solo narration		PPT or Class	Animation or Action
Blibili	3.33	1174	Othermedicalworkers	4	7	1	8	0.102215	0.178876	0.0255537	0.204429	285	Basic Rehabilitation Knowledge	Exercise Prescription	Diet and Nutrition	Smoking Cessation and Alcohol Reduction	Complication Prevention and Health Management	Risk Factor Control and Monitoring	Medication Adherence and Medication Management		2	1	1			PPT or Class
Blibili	28	349	Personalmedia	29	126	0	61	2.49284	10.8309	0	5.24355	3408		Exercise Prescription							2	1	1	Solo narration		PPT or Class			TV show or Documentary
Blibili	3.42	207	Personalmedia	0	0	0	2	0	0	0	0.289855	48		Exercise Prescription					Medication Adherence and Medication Management		2	1	2	Solo narration			Animation or Action
Blibili	16.3	1330	Personalmedia	42	156	1	141	0.947368	3.5188	0.0225564	3.18045		Basic Rehabilitation Knowledge	Exercise Prescription			Complication Prevention and Health Management				3.5	2	3	Solo narration			Animation or Action
Blibili	4.82	1199	Official media	23	62	1	68	0.57548	1.55129	0.0250209	1.70142		Basic Rehabilitation Knowledge	Exercise Prescription	Diet and Nutrition	Smoking Cessation and Alcohol Reduction		Risk Factor Control and Monitoring	Medication Adherence and Medication Management		3	3	3	Solo narration			Animation or Action
Blibili	21.37	1758	Personalmedia	9	38	0	15	0.153584	0.648464	0	0.255973		Basic Rehabilitation Knowledge	Exercise Prescription	Diet and Nutrition	Smoking Cessation and Alcohol Reduction	Complication Prevention and Health Management	Risk Factor Control and Monitoring	Medication Adherence and Medication Management		4	2	2.5	Solo narration		PPT or Class
Blibili	2.1	1354	Othermedicalworkers	31	98	0	164	0.686854	2.17134	0	3.63368		Basic Rehabilitation Knowledge	Exercise Prescription				Risk Factor Control and Monitoring	Medication Adherence and Medication Management		3	2	2	Solo narration			Animation or Action
Blibili	16.2	1720	Personalmedia	20	63	1	52	0.348837	1.09884	0.0174419	0.906977		Basic Rehabilitation Knowledge								3	2	3	Solo narration			Animation or Action
Blibili	4.23	1330	doctor	486	556	29	884	10.9624	12.5414	0.654135	19.9398		Basic Rehabilitation Knowledge	Exercise Prescription	Diet and Nutrition		Complication Prevention and Health Management	Risk Factor Control and Monitoring	Medication Adherence and Medication Management		3	3	3	Solo narration
Blibili	97.5	1299	Othermedicalworkers	54	228	1	88	1.24711	5.26559	0.0230947	2.03233		Basic Rehabilitation Knowledge	Exercise Prescription			Complication Prevention and Health Management		Medication Adherence and Medication Management		3	3	3	Solo narration		PPT or Class
Blibili	6.57	1720	doctor	10	9	1	13	0.174419	0.156977	0.0174419	0.226744		Basic Rehabilitation Knowledge	Exercise Prescription			Complication Prevention and Health Management	Risk Factor Control and Monitoring			3	2	3	Solo narration					TV show or Documentary
Blibili	44	1731	Othermedicalworkers	18	95	1	53	0.311958	1.64645	0.017331	0.918544		Basic Rehabilitation Knowledge	Exercise Prescription	Diet and Nutrition	Smoking Cessation and Alcohol Reduction	Complication Prevention and Health Management	Risk Factor Control and Monitoring	Medication Adherence and Medication Management	Rehabilitation Planning and Follow-up	4	3	3	Solo narration		PPT or Class
Blibili	4.65	1654	Personalmedia	44	131	1	180	0.798065	2.37606	0.0181378	3.26481		Basic Rehabilitation Knowledge	Exercise Prescription	Diet and Nutrition		Complication Prevention and Health Management	Risk Factor Control and Monitoring			3	2	4	Solo narration				Medical scenarios	TV show or Documentary
Blibili	17	697	doctor	2	3	3	12	0.0860832	0.129125	0.129125	0.516499		Basic Rehabilitation Knowledge	Exercise Prescription							3	2	3	Solo narration		PPT or Class
Blibili	25.87	1538	Othermedicalworkers	12	58	1	28	0.23407	1.13134	0.0195059	0.546164		Basic Rehabilitation Knowledge	Exercise Prescription	Diet and Nutrition					Rehabilitation Planning and Follow-up	3	2	3	Solo narration		PPT or Class
Blibili	4.32	1113	Personalmedia	19000	960	945	362	512.129	25.876	25.4717	9.75741				Diet and Nutrition				Medication Adherence and Medication Management		3	2	2	Solo narration
Blibili	6	1909	doctor	716	793	110	706	11.252	12.462	1.72865	11.0948			Exercise Prescription					Medication Adherence and Medication Management		3	2	1	Solo narration
Blibili	4.25	437	doctor	650	726	92	326	44.6224	49.8398	6.31579	22.3799			Exercise Prescription	Diet and Nutrition	Smoking Cessation and Alcohol Reduction	Complication Prevention and Health Management		Medication Adherence and Medication Management		3	2	3	Solo narration
Blibili	1.77	328	Personalmedia	4	4	0	3	0.365854	0.365854	0	0.27439		Basic Rehabilitation Knowledge	Exercise Prescription				Risk Factor Control and Monitoring			3	2	1	Solo narration		PPT or Class
Blibili	2.78	1615	doctor	51	39	2	84	0.947368	0.724458	0.0371517	1.56037				Diet and Nutrition	Smoking Cessation and Alcohol Reduction	Complication Prevention and Health Management		Medication Adherence and Medication Management		4	2.5	3	Solo narration
Blibili	20	1731	Othermedicalworkers	18	95	1	53	0.311958	1.64645	0.017331	0.918544		Basic Rehabilitation Knowledge	Exercise Prescription	Diet and Nutrition	Smoking Cessation and Alcohol Reduction	Complication Prevention and Health Management	Risk Factor Control and Monitoring	Medication Adherence and Medication Management		3	2	3	Solo narration		PPT or Class
Blibili	20	752	Personalmedia	66	234	3	111	2.63298	9.33511	0.119681	4.42819			Exercise Prescription							3	2	2	Solo narration				Medical scenarios	TV show or Documentary
Blibili	2	1324	Hospitaldepartments	44	142	2	99	0.996979	3.21752	0.0453172	2.2432		Basic Rehabilitation Knowledge	Exercise Prescription							3.5	1	2	Solo narration		PPT or Class	Animation or Action
Blibili	97.5	1299	Othermedicalworkers	54	228	1	88	1.24711	5.26559	0.0230947	2.03233		Basic Rehabilitation Knowledge	Exercise Prescription			Complication Prevention and Health Management			Rehabilitation Planning and Follow-up	3	2	2	Solo narration		PPT or Class
Blibili	0.85	1398	doctor	1	2	0	5	0.0214592	0.0429185	0	0.107296			Exercise Prescription	Diet and Nutrition	Smoking Cessation and Alcohol Reduction	Complication Prevention and Health Management		Medication Adherence and Medication Management		3	2	2	Solo narration
Blibili	1.7	974	Official media	0	0	1	3	0	0	0.0308008	0.0924025			Exercise Prescription	Diet and Nutrition					Rehabilitation Planning and Follow-up	4	2	3		Question or Answer				TV show or Documentary
Blibili	47.48	1731	Othermedicalworkers	54	217	4	108	0.935875	3.76083	0.0693241	1.87175		Basic Rehabilitation Knowledge	Exercise Prescription			Complication Prevention and Health Management	Risk Factor Control and Monitoring			4	3	3	Solo narration		PPT or Class
Blibili	2.1	1234	Othermedicalworkers	31	98	0	164	0.753647	2.3825	0	3.98703			Exercise Prescription					Medication Adherence and Medication Management		3	2	2.5	Solo narration		PPT or Class	Animation or Action
Blibili	7.25	677	Hospitaldepartments	14	70	0	78	0.620384	3.10192	0	3.45643			Exercise Prescription							2	1	2	Solo narration			Animation or Action
Blibili	2.1	1938	Hospitaldepartments	6	6	1	6	0.0928793	0.0928793	0.0154799	0.0928793		Basic Rehabilitation Knowledge	Exercise Prescription	Diet and Nutrition	Smoking Cessation and Alcohol Reduction			Medication Adherence and Medication Management		4	3	3.5	Solo narration					TV show or Documentary
Blibili	5.65	963	Othermedicalworkers	23	48	3	31	0.716511	1.49533	0.0934579	0.965732		Basic Rehabilitation Knowledge	Exercise Prescription				Risk Factor Control and Monitoring			3	3	3	Solo narration			Animation or Action
Blibili	3	396	Personalmedia	1	6	1	7	0.0757576	0.454545	0.0757576	0.530303		Basic Rehabilitation Knowledge	Exercise Prescription							3	2	3	Solo narration		PPT or Class	Animation or Action
Blibili	8.7	2244	Personalmedia	23	11	8	4	0.307487	0.147059	0.106952	0.0534759			Exercise Prescription	Diet and Nutrition				Medication Adherence and Medication Management		4	3	3	Solo narration
Blibili	1.37	1465	doctor	3	0	1	3	0.0614334	0	0.0204778	0.0614334			Exercise Prescription			Complication Prevention and Health Management		Medication Adherence and Medication Management		3	3	2.5	Solo narration
Blibili	2.57	1130	Othermedicalworkers	7	32	1	17	0.185841	0.849558	0.0265487	0.451327		Basic Rehabilitation Knowledge	Exercise Prescription	Diet and Nutrition	Smoking Cessation and Alcohol Reduction			Medication Adherence and Medication Management		2	1	1	Solo narration		PPT or Class
Blibili	1.7	789	Personalmedia	3	15	0	8	0.114068	0.570342	0	0.304183		Basic Rehabilitation Knowledge	Exercise Prescription	Diet and Nutrition	Smoking Cessation and Alcohol Reduction			Medication Adherence and Medication Management	Rehabilitation Planning and Follow-up	3.5	2	3	Solo narration		PPT or Class
Blibili	3.5	471	doctor	26	27	4	13	1.65605	1.71975	0.254777	0.828025				Diet and Nutrition	Smoking Cessation and Alcohol Reduction	Complication Prevention and Health Management	Risk Factor Control and Monitoring	Medication Adherence and Medication Management		3	3	4	Solo narration
Blibili	2	1420	Hospitaldepartments	39	200	3	56	0.823944	4.22535	0.0633803	1.1831		Basic Rehabilitation Knowledge	Exercise Prescription	Diet and Nutrition	Smoking Cessation and Alcohol Reduction	Complication Prevention and Health Management	Risk Factor Control and Monitoring	Medication Adherence and Medication Management		2	2.5	3	Solo narration		PPT or Class
Blibili	16.55	1720	Personalmedia	20	63	1	52	0.348837	1.09884	0.0174419	0.906977			Exercise Prescription							4	3	3	Solo narration			Animation or Action
Blibili	20.72	567	Hospitaldepartments	19	52	0	43	1.00529	2.75132	0	2.27513		Basic Rehabilitation Knowledge	Exercise Prescription				Risk Factor Control and Monitoring	Medication Adherence and Medication Management	Rehabilitation Planning and Follow-up	4	3	4	Solo narration		PPT or Class			TV show or Documentary
Blibili	15.77	1128	Hospitaldepartments	19	49	0	59	0.505319	1.30319	0	1.56915		Basic Rehabilitation Knowledge	Exercise Prescription	Diet and Nutrition	Smoking Cessation and Alcohol Reduction	Complication Prevention and Health Management	Risk Factor Control and Monitoring	Medication Adherence and Medication Management	Rehabilitation Planning and Follow-up	3	2	2	Solo narration		PPT or Class
Blibili	4.87	301	Official media	662	822	36	1101	65.9801	81.9269	3.58804	109.734		Basic Rehabilitation Knowledge	Exercise Prescription	Diet and Nutrition	Smoking Cessation and Alcohol Reduction	Complication Prevention and Health Management	Risk Factor Control and Monitoring	Medication Adherence and Medication Management		3.5	3	2.5	Solo narration			Animation or Action
Blibili	1	1762	doctor	7	2	0	10	0.119183	0.0340522	0	0.170261		Basic Rehabilitation Knowledge					Risk Factor Control and Monitoring	Medication Adherence and Medication Management		3	2	3	Solo narration
Blibili	6.57	1720	Othermedicalworkers	10	9	1	13	0.174419	0.156977	0.0174419	0.226744		Basic Rehabilitation Knowledge	Exercise Prescription				Risk Factor Control and Monitoring			3	2	3	Solo narration
Blibili	1.5	1618	Othermedicalworkers	26	30	0	73	0.482077	0.556242	0	1.35352		Basic Rehabilitation Knowledge	Exercise Prescription	Diet and Nutrition	Smoking Cessation and Alcohol Reduction	Complication Prevention and Health Management	Risk Factor Control and Monitoring	Medication Adherence and Medication Management		3	2	2	Solo narration
Blibili	2.85	911	Official media	187	589	12	743	6.15807	19.3963	0.39517	24.4676		Basic Rehabilitation Knowledge	Exercise Prescription	Diet and Nutrition	Smoking Cessation and Alcohol Reduction			Medication Adherence and Medication Management		3	1.5	2.5	Solo narration			Animation or Action
Blibili	7	1440	Othermedicalworkers	29	114	5	166	0.604167	2.375	0.104167	3.45833		Basic Rehabilitation Knowledge	Exercise Prescription	Diet and Nutrition	Smoking Cessation and Alcohol Reduction	Complication Prevention and Health Management	Risk Factor Control and Monitoring	Medication Adherence and Medication Management		2	1	2	Solo narration		PPT or Class
Blibili	1	514	Personalmedia	30	51	0	5	1.75097	2.97665	0	0.291829		Basic Rehabilitation Knowledge				Complication Prevention and Health Management		Medication Adherence and Medication Management		2	1	2.5			PPT or Class
Blibili	13.7	1780	Personalmedia	17	37	1	27	0.286517	0.623596	0.0168539	0.455056		Basic Rehabilitation Knowledge	Exercise Prescription	Diet and Nutrition	Smoking Cessation and Alcohol Reduction		Risk Factor Control and Monitoring			3	2.5	2	Solo narration		PPT or Class
Blibili	4.3	580	Personalmedia	39	65	3	95	2.01724	3.36207	0.155172	4.91379		Basic Rehabilitation Knowledge	Exercise Prescription	Diet and Nutrition	Smoking Cessation and Alcohol Reduction	Complication Prevention and Health Management		Medication Adherence and Medication Management		2	1	2	Solo narration		PPT or Class	Animation or Action
Blibili	3.4	1385	Personalmedia	154	241	45	336	3.33574	5.22022	0.974729	7.27798		Basic Rehabilitation Knowledge	Exercise Prescription	Diet and Nutrition	Smoking Cessation and Alcohol Reduction	Complication Prevention and Health Management				3	3	3	Solo narration		PPT or Class
Blibili	1	1297	Othermedicalworkers	103	28	4	10	2.38242	0.647648	0.0925212	0.231303								Medication Adherence and Medication Management		3	1	3	Solo narration
Blibili	4.17	1329	Personalmedia	24	69	1	168	0.541761	1.55756	0.0225734	3.79233		Basic Rehabilitation Knowledge	Exercise Prescription	Diet and Nutrition			Risk Factor Control and Monitoring	Medication Adherence and Medication Management		3	1.5	1	Solo narration		PPT or Class
